# Supplementary material for: Phylogeny of Drosophila saltans group (Diptera: Drosophilidae) based on morphological and molecular evidence
Source: PLoS One. 2022 Apr 7;17(4):e0266710. doi: 10.1371/journal.pone.0266710 (PMC8989330; doi:10.1371/journal.pone.0266710)
Supplement: S3 Table — Bold codons were used in correspondence analysis. (XLSX) [file pone.0266710.s004.xlsx]

## Sheet: RSCU_table_28022022
	D. austrosaltans	D. lusaltans	D. nigrosaltans	D. prosaltans	D. pseudosaltans	D. saltans	D. septentriosaltans	D. dacunhai	D. milleri	D. sturtevanti	D. lehrmanae	D. emarginata	D. neoelliptica	D. neosaltans	D. neocordata	D. parasaltans	D. willistoni
AAA	2	2	2	2	2	2	2	2	2	2	2	2	2	2	2	2	1
AAT	1.85	2	1.85	1.78	1.78	1.78	1.85	1.93	1.93	1.71	1.86	1.85	1.86	1.63	1.92	1.86	1.78
ACA	2.36	2.48	2.61	2.5	2.5	2.5	2.5	2.43	2.43	2.55	2.55	2	2	2.26	2.67	2.55	1.91
ACT	1.45	1.52	1.22	1.5	1.5	1.33	1.33	1.57	1.57	1.45	1.45	2	1.83	1.57	1.17	1.45	1.91
AGA	1.45	1.45	1.45	1.65	1.45	1.65	1.45	1.25	1.25	1	1	1.33	1.33	1.55	1.66	1.45	0.75
AGT	0.73	0.73	0.73	0.71	0.73	0.71	0.97	1	1	1.25	1.25	0.8	1.07	0.77	0.83	0.73	1.5
ATA	1.73	1.91	1.82	1.73	1.82	1.75	1.91	1.83	1.91	1.91	1.91	1.74	1.74	1.91	1.91	1.91	1.82
ATG	0.27	0.09	0.18	0.27	0.18	0.25	0.09	0.17	0.09	0.09	0.09	0.26	0.26	0.09	0.09	0.09	0.18
ATT	1.91	2	1.96	1.91	1.87	1.96	1.91	1.91	1.96	1.91	1.83	1.74	1.78	1.83	1.77	1.96	1.91
CAA	2	2	2	2	2	2	2	2	2	2	2	1.78	2	2	2	2	2
CAT	1.82	2	2	1.64	1.82	1.82	1.82	1.64	1.64	1.64	2	1.5	1.45	1.45	1.82	1.67	1.45
CCA	1.83	1.92	1.83	1.83	1.83	1.83	1.76	1.17	1.17	1.33	1.17	0.83	1.17	1.5	1.76	1.83	1.17
CCT	2.17	1.92	2.17	1.83	2.17	2	2.08	2.67	2.83	2.5	2.67	2.5	2	1.83	1.76	2.17	2.83
CGA	3.67	4	3.33	3.67	3.67	3.64	3.67	3.67	3.67	3.33	3.67	3.67	3.33	3.33	2.67	2.67	3.67
CTT	0.68	0.68	0.76	0.67	0.67	0.76	0.58	0.86	0.86	0.86	0.86	0.68	0.38	0.86	0.75	0.48	1.14
GAA	2	2	2	2	2	2	2	2	2	2	2	2	2	2	2	2	2
GAT	1.79	2	1.68	1.89	1.79	1.68	1.79	1.67	1.89	1.79	1.26	1.26	1.47	1.26	1.47	1.47	1.68
GCA	1.6	1.43	1.66	1.24	1.38	1.57	1.52	1.38	1.38	1.38	1.24	0.97	1.1	1.29	0.97	1.24	1.2
GCC	0.13	0.29	0.14	0.28	0.28	0.14	0.28	0.14	0.14	0.28	0.41	0.41	0.28	0.39	0.28	0.41	0.53
GCT	2.13	2.29	2.21	2.34	2.34	2.29	2.21	2.48	2.48	2.34	2.34	2.62	2.62	2.19	2.76	2.34	2.13
GGA	3.2	3.43	3.31	3.18	3.29	3.2	3.41	2.63	2.63	2.74	2.4	2.97	3.09	2.63	2.74	3.09	3.2
GGT	0.69	0.57	0.69	0.71	0.59	0.57	0.59	1.37	1.37	1.14	1.14	0.8	0.8	0.57	0.91	0.69	0.57
GTA	2.13	2.48	2.34	2.71	2.13	2.22	2.34	3	3	2.76	2.71	1.86	2	1.78	2.06	2.07	2.21
GTT	1.6	1.38	1.52	1.29	1.73	1.63	1.66	1	1	1.1	1	1.71	1.71	1.93	1.94	1.79	1.66
TAT	1.38	1.69	1.54	1.54	1.69	1.38	2	1.85	1.85	1.54	1.54	1.54	1.54	1.69	1.87	1.67	1.23
TCA	1.7	1.45	1.7	1.65	1.7	1.65	1.7	2.25	2.25	2.5	2.5	2.13	1.87	3.1	2.76	3.15	2.5
TCT	3.88	4.36	3.88	4	3.88	4	3.39	3.5	3.5	2.75	3.25	3.2	3.2	2.06	2.76	2.67	3.25
TGA	2	2	2	2	2	2	1.82	2	2	2	1.82	2	2	2	2	2	2
TGT	2	2	2	2	2	2	1	2	2	2	2	1	2	2	2	2	2
TTA	5.23	5.03	5.14	5.05	4.86	5.14	5.23	5.14	5.14	5.05	4.86	4.74	4.97	4.48	4.69	5.24	4.57
TTT	1.93	2	1.93	1.93	1.86	1.86	1.85	2	1.93	1.86	1.93	1.79	1.93	1.72	1.79	1.93	1.79
TTC	0.07	0	0.07	0.07	0.14	0.14	0.15	0	0.07	0.14	0.07	0.21	0.07	0.28	0.21	0.07	0.21
TTG	0	0	0.1	0	0.19	0	0	0	0	0	0.29	0.19	0	0.19	0	0.1	0
CTC	0	0	0	0	0	0	0	0	0	0	0	0	0.19	0	0	0	0.1
CTA	0.1	0.29	0	0.29	0.29	0.1	0.19	0	0	0.1	0	0.39	0.47	0.48	0.56	0.19	0.1
CTG	0	0	0	0	0	0	0	0	0	0	0	0	0	0	0	0	0.1
ATC	0.09	0	0.04	0.09	0.13	0.04	0.09	0.09	0.04	0.09	0.17	0.26	0.22	0.17	0.23	0.04	0.09
GTC	0.13	0.14	0	0	0	0	0	0	0	0.14	0	0.14	0.14	0.15	0	0.14	0
GTG	0.13	0	0.14	0	0.13	0.15	0	0	0	0	0.29	0.29	0.14	0.15	0	0	0.14
TCC	0.24	0	0.24	0	0	0	0.48	0	0	0.5	0	0.27	0.53	0.52	0	0	0
TCG	0	0	0	0	0	0	0	0	0	0	0	0	0	0	0	0	0
CCC	0	0.16	0	0.33	0	0.17	0.16	0.17	0	0.17	0.17	0.33	0.83	0.67	0.48	0	0
CCG	0	0	0	0	0	0	0	0	0	0	0	0.33	0	0	0	0	0
ACC	0.18	0	0.17	0	0	0.17	0.17	0	0	0	0	0	0.17	0.17	0.17	0	0.17
ACG	0	0	0	0	0	0	0	0	0	0	0	0	0	0	0	0	0
GCG	0.13	0	0	0.14	0	0	0	0	0	0	0	0	0	0.13	0	0	0.13
TAC	0.62	0.31	0.46	0.46	0.31	0.62	0	0.15	0.15	0.46	0.46	0.46	0.46	0.31	0.13	0.33	0.77
TAA	0	0	0	0	0	0	0	0	0	0	0	0	0	0	0	0	0
TAG	0	0	0	0	0	0	0	0	0	0	0	0	0	0	0	0	0
CAC	0.18	0	0	0.36	0.18	0.18	0.18	0.36	0.36	0.36	0	0.5	0.55	0.55	0.18	0.33	0.55
CAG	0	0	0	0	0	0	0	0	0	0	0	0.22	0	0	0	0	0
AAC	0.15	0	0.15	0.22	0.22	0.22	0.15	0.07	0.07	0.29	0.14	0.15	0.14	0.37	0.08	0.14	0.22
AAG	0	0	0	0	0	0	0	0	0	0	0	0	0	0	0	0	1
GAC	0.21	0	0.32	0.11	0.21	0.32	0.21	0.33	0.11	0.21	0.74	0.74	0.53	0.74	0.53	0.53	0.32
GAG	0	0	0	0	0	0	0	0	0	0	0	0	0	0	0	0	0
TGC	0	0	0	0	0	0	1	0	0	0	0	1	0	0	0	0	0
TGG	0	0	0	0	0	0	0.18	0	0	0	0.18	0	0	0	0	0	0
CGT	0.33	0	0.67	0.33	0.33	0	0.33	0.33	0.33	0.33	0.33	0.33	0.67	0.67	0.67	1	0.33
CGC	0	0	0	0	0	0.36	0	0	0	0	0	0	0	0	0.67	0	0
CGG	0	0	0	0	0	0	0	0	0	0.33	0	0	0	0	0	0.33	0
AGC	0	0	0	0	0.24	0	0	0	0	0	0	0.27	0	0	0	0	0
AGG	0	0	0	0	0	0	0	0	0	0	0	0	0	0	0	0	0
GGC	0	0	0	0	0	0.11	0	0	0	0.11	0	0	0	0.11	0.23	0	0
GGG	0.11	0	0	0.12	0.12	0.11	0	0	0	0	0.46	0.23	0.11	0.69	0.11	0.23	0.23
