# Supplementary material for: Phylogeny of Drosophila saltans group (Diptera: Drosophilidae) based on morphological and molecular evidence
Source: PLoS One. 2022 Apr 7;17(4):e0266710. doi: 10.1371/journal.pone.0266710 (PMC8989330; doi:10.1371/journal.pone.0266710)
Supplement: S4 Table — P-values estimated from Monte Carlos test with 1,000 replicates are shown below the diagonal, significant P-values are highlighted. (XLSX) [file pone.0266710.s005.xlsx]

## Sheet: Sheet1
		D. austrosaltans	D. lusaltans	D. nigrosaltans	D. prosaltans	D. pseudosaltans	D. saltans	D. septentriosaltans	D. dacunhai	D. milleri	D. sturtevanti	D. lehrmanae	D. emarginata	D. neoelliptica	D. neosaltans	D. neocordata	D. parasaltans	D. willistoni
123nt	D. austrosaltans		0.030303	0.00221729	0.0125647	0	0.0317812	0.0332594	0.00665188	0.037694	0	0	0.144124	0.0842572	0.390983	0.0332594	0	0.0849963
	D. lusaltans	0.12		0	0.0813008	0.0509978	0.0635625	0.0687361	0	0	0.0325203	0.0650407	0.440503	0.30303	0.773836	0.226903	0	0.335551
	D. nigrosaltans	0.343	1		0.0118256	0	0.0169993	0.0140429	0	0	0	0.00517369	0.286031	0.161863	0.545455	0.097561	0	0.209165
	D. prosaltans	0.276	0.015	0.236		0	0	0	0.0820399	0.109387	0	0.0310421	0.187731	0.0325203	0.333333	0.00517369	0	0.174427
	D. pseudosaltans	1	0.053	1	1		0	0.00221729	0.037694	0.0694752	0	0	0.132299	0.0317812	0.329638	0.00369549	0	0.0953437
	D. saltans	0.045	0.046	0.128	1	1		0	0.0620843	0.0886918	0	0.0251293	0.200296	0.0399113	0.35255	0.00886918	0	0.174427
	D. septentriosaltans	0.115	0.022	0.21	1	0.354	1		0.0709534	0.0923873	0	0.059867	0.254989	0.0687361	0.403548	0.0413895	0	0.226164
	D. dacunhai	0.316	1	1	0.108	0.185	0.123	0.107		0	0.0835181	0.103474	0.429416	0.314117	0.793792	0.224686	0.0125647	0.286031
	D. milleri	0.198	1	1	0.064	0.095	0.065	0.075	1		0.123429	0.149298	0.522542	0.390983	0.906135	0.294161	0.0332594	0.374723
	D. sturtevanti	1	0.259	1	1	1	1	1	0.003	0.002		0.0199557	0.108647	0.00443459	0.295639	0	0	0.0635625
	D. lehrmanae	1	0.145	0.336	0.215	1	0.251	0.13	0.009	0	0.19		0.0532151	0.0495196	0.303769	0.00295639	0	0
	D. emarginata	0.069	0.002	0.009	0.041	0.076	0.031	0.015	0.003	0	0.109	0.188		0.0206948	0	0	0.190687	0
	D. neoelliptica	0.112	0.008	0.032	0.243	0.281	0.242	0.143	0.01	0.003	0.367	0.169	0.225		0.0118256	0	0.0606061	0
	D. neosaltans	0.008	0	0	0.009	0.008	0.006	0.004	0	0	0.004	0.003	1	0.324		0.052476	0.392461	0.0894309
	D. neocordata	0.23	0.021	0.088	0.383	0.374	0.349	0.214	0.013	0.005	1	0.393	1	1	0.217		0.0251293	0
	D. parasaltans	1	1	1	1	1	1	1	0.329	0.242	1	1	0.055	0.217	0.004	0.292		0.16408
	D. willistoni	0.12	0.005	0.033	0.026	0.126	0.043	0.015	0.01	0.004	0.159	1	1	1	0.16	1	0.038
12nt	D. austrosaltans		0	0	0.0254989	0.00665188	0.0243902	0.018847	0.00886918	0.00665188	0	0.00554324	0.0199557	0.04102	0.0343681	0.0133038	0	0.0454545
	D. lusaltans	1		0	0.0177384	0	0.0232816	0.0133038	0.00665188	0.00332594	0	0.00554324	0.0110865	0.0354767	0.00886918	0	0	0.0177384
	D. nigrosaltans	1	1		0.0121951	0	0.00886918	0.00776053	0	0	0	0	0.0110865	0.0277162	0.0299335	0.0155211	0	0.0432373
	D. prosaltans	0.024	0.097	0.061		0	0	0	0	0	0	0	0	0	0	0	0.00332594	0.00332594
	D. pseudosaltans	0.143	1	1	1		0.00332594	0	0	0	0	0	0	0	0	0	0	0.00554324
	D. saltans	0.011	0.102	0.061	1	0.298		0	0	0	0	0	0	0.00443459	0.0277162	0.0310421	0	0.0487805
	D. septentriosaltans	0.034	0.162	0.138	1	1	1		0	0	0	0	0	0	0	0	0	0.00665188
	D. dacunhai	0.19	0.287	1	1	1	1	1		0	0	0	0	0.00443459	0.0254989	0.0232816	0	0.04102
	D. milleri	0.256	0.372	1	1	1	1	1	1		0	0	0	0	0.0177384	0.0144124	0	0.0310421
	D. sturtevanti	1	1	1	1	1	1	1	1	1		0	0	0	0.0133038	0.00997783	0	0.0266075
	D. lehrmanae	0.264	0.306	1	1	1	1	1	1	1	1		0	0.00443459	0.0310421	0.0254989	0	0.0465632
	D. emarginata	0.157	0.265	0.182	1	1	1	1	1	1	1	1		0	0	0	0.00665188	0
	D. neoelliptica	0.042	0.092	0.072	1	1	0.347	1	0.323	1	1	0.359	1		0.00554324	0.0121951	0.0199557	0.00997783
	D. neosaltans	0.036	0.295	0.036	1	1	0.083	1	0.061	0.129	0.177	0.047	1	0.324		0	0.0310421	0
	D. neocordata	0.166	1	0.188	1	1	0.077	1	0.106	0.201	0.228	0.087	1	0.225	1		0.0199557	0
	D. parasaltans	1	1	1	0.342	1	1	1	1	1	1	1	0.303	0.142	0.074	0.142		0.0509978
	D. willistoni	0.023	0.224	0.02	0.378	0.306	0.033	0.297	0.059	0.078	0.095	0.038	1	0.255	1	1	0.017
3nt	D. austrosaltans		0.192905	0	0	0	0	0	0.0266075	0.13969	0	0	0.51663	0.197339	0.665188	0	0	0.172949
	D. lusaltans	0.046		0.0665188	0.208426	0.210643	0.323725	0.152993	0.00886918	0	0.27051	0.5898	1.59202	1.04656	1.90466	0.490022	0.115299	0.86918
	D. nigrosaltans	1	0.121		0	0	0.0354767	0	0	0.0532151	0	0.150776	0.840355	0.423503	1.00665	0.0465632	0	0.379157
	D. prosaltans	1	0.014	1		0	0	0	0.128603	0.226164	0	0.104213	0.645233	0.24612	0.700665	0	0	0.337029
	D. pseudosaltans	1	0.028	1	1		0	0	0.0465632	0.155211	0	0	0.514412	0.177384	0.674058	0	0	0.177384
	D. saltans	1	0.01	0.177	1	1		0	0.210643	0.341463	0	0.0487805	0.485588	0.104213	0.48337	0	0	0.261641
	D. septentriosaltans	1	0.045	1	1	1	1		0.119734	0.197339	0	0.210643	0.820399	0.323725	0.853659	0	0	0.439024
	D. dacunhai	0.3	0.312	1	0.188	0.251	0.134	0.178		0.00443459	0.228381	0.314856	1	0.674058	1.54102	0.2949	0.126386	0.301552
	D. milleri	0.176	1	0.26	0.128	0.166	0.092	0.123	0.34		0.372506	0.507761	1.32373	0.944568	1.90244	0.478936	0.232816	0.529933
	D. sturtevanti	1	0.106	1	1	1	1	1	0.037	0.007		0.0953437	0.32816	0	0.465632	0	0	0.0665188
	D. lehrmanae	1	0.039	0.178	0.211	1	0.259	0.135	0.03	0.006	0.118		0.0332594	0	0.379157	0	0.0509978	0
	D. emarginata	0.064	0	0.02	0.03	0.061	0.079	0.019	0.008	0.006	0.108	0.309		0.0332594	0	0.16408	0.56541	0
	D. neoelliptica	0.16	0.016	0.056	0.14	0.183	0.214	0.094	0.031	0.015	1	1	0.262		0	0	0.161863	0
	D. neosaltans	0.031	0.002	0.013	0.028	0.026	0.068	0.024	0.001	0.002	0.05	0.081	1	1		0.223947	0.603104	0.374723
	D. neocordata	1	0.056	0.291	1	1	1	1	0.106	0.049	1	1	0.176	1	0.164		0	0.0221729
	D. parasaltans	1	0.187	1	1	1	1	1	0.207	0.143	1	0.275	0.062	0.179	0.054	1		0.321508
	D. willistoni	0.159	0.022	0.085	0.082	0.166	0.119	0.067	0.101	0.063	0.252	1	1	1	0.098	0.338	0.115
