# Supplementary material for: Phylogeny of Drosophila saltans group (Diptera: Drosophilidae) based on morphological and molecular evidence
Source: PLoS One. 2022 Apr 7;17(4):e0266710. doi: 10.1371/journal.pone.0266710 (PMC8989330; doi:10.1371/journal.pone.0266710)
Supplement: S5 Table — (XLSX) [file pone.0266710.s006.xlsx]

## Sheet: Sheet2
		D. austrosaltans	D. lusaltans	D. nigrosaltans	D. prosaltans	D. pseudosaltans	D. saltans	D. septentriosaltans	D. dacunhai	D. milleri	D. sturtevanti	D. lehrmanae	D. emarginata	D. neoelliptica	D. neosaltans	D. neocordata	D. parasaltans
nt123	D. lusaltans	0.0643016
	D. nigrosaltans	0.0199557	0.0192166
	D. prosaltans	0.0495196	0.108647	0.0406504
	D. pseudosaltans	0.00960828	0.0805617	0.0214339	0.0162602
	D. saltans	0.0495196	0.0997783	0.0362158	0.000739098	0.0169993
	D. septentriosaltans	0.0657797	0.097561	0.0399113	0.00369549	0.0288248	0.00221729
	D. dacunhai	0.0790835	0.0184775	0.0406504	0.147081	0.104213	0.133038	0.136733
	D. milleri	0.10643	0.0140429	0.052476	0.173688	0.133777	0.158906	0.157428	0.00517369
	D. sturtevanti	0.0295639	0.108647	0.0406504	0.022912	0.0125647	0.0199557	0.0332594	0.108647	0.14782
	D. lehrmanae	0.0206948	0.142646	0.0776053	0.104213	0.0406504	0.105691	0.135255	0.135255	0.18034	0.0502587
	D. emarginata	0.237251	0.538803	0.371766	0.281596	0.226903	0.292683	0.343681	0.517369	0.612712	0.201774	0.142646
	D. neoelliptica	0.172949	0.398374	0.244642	0.121951	0.126386	0.129342	0.157428	0.404287	0.480414	0.0960828	0.143385	0.0657797
	D. neosaltans	0.486327	0.871397	0.634885	0.42646	0.424982	0.445676	0.494457	0.880266	0.994826	0.385809	0.391722	0.0864745	0.100517
	D. neocordata	0.120473	0.314117	0.182557	0.0938655	0.0864745	0.097561	0.124908	0.307465	0.377679	0.0554324	0.0938655	0.067997	0.00813008	0.152993
	D. parasaltans	0.0199557	0.0620843	0.0133038	0.00960828	0.00517369	0.00960828	0.014782	0.0968219	0.117517	0.022912	0.0716925	0.2949	0.161863	0.492979	0.120473
	D. willistoni	0.174427	0.423503	0.293422	0.260902	0.185514	0.265336	0.315595	0.377679	0.464154	0.156689	0.082779	0.0243902	0.101996	0.1966	0.0761271	0.252033
nt12	D. lusaltans	0.00332594
	D. nigrosaltans	0.00443459	0.00997783
	D. prosaltans	0.0365854	0.0343681	0.0210643
	D. pseudosaltans	0.0144124	0.0133038	0.00776053	0.00554324
	D. saltans	0.0343681	0.0432373	0.0144124	0.0110865	0.0144124
	D. septentriosaltans	0.0299335	0.0299335	0.0166297	0.00110865	0.00332594	0.00997783
	D. dacunhai	0.0232816	0.0310421	0.00776053	0.00997783	0.00886918	0.00110865	0.00776053
	D. milleri	0.0210643	0.0277162	0.00776053	0.00776053	0.00554324	0.00332594	0.00443459	0.00110865
	D. sturtevanti	0.0133038	0.018847	0.00443459	0.00997783	0.00332594	0.00776053	0.00554324	0.00332594	0.00110865
	D. lehrmanae	0.0199557	0.0299335	0.00665188	0.0144124	0.00997783	0.00332594	0.00997783	0.00110865	0.00110865	0.00221729
	D. emarginata	0.0443459	0.0432373	0.0310421	0.00554324	0.00997783	0.0210643	0.00332594	0.018847	0.0121951	0.0133038	0.0199557
	D. neoelliptica	0.0654102	0.0676275	0.0476718	0.0144124	0.0232816	0.0277162	0.0110865	0.0277162	0.0199557	0.0232816	0.0277162	0.00332594
	D. neosaltans	0.0543237	0.0399113	0.0476718	0.0144124	0.0177384	0.0498891	0.0166297	0.0443459	0.0365854	0.0343681	0.0498891	0.0144124	0.0277162
	D. neocordata	0.0343681	0.0210643	0.0365854	0.0221729	0.0144124	0.0554324	0.0210643	0.0454545	0.0365854	0.0299335	0.0476718	0.0210643	0.0388027	0.00554324
	D. parasaltans	0.00776053	0.0166297	0.00110865	0.0221729	0.00997783	0.0110865	0.0166297	0.00554324	0.00554324	0.00332594	0.00332594	0.0299335	0.0432373	0.0543237	0.0443459
	D. willistoni	0.0654102	0.0465632	0.0631929	0.0277162	0.0288248	0.0720621	0.0299335	0.0643016	0.0543237	0.0498891	0.0698448	0.0254989	0.04102	0.00221729	0.00554324	0.0720621
nt3	D. lusaltans	0.263858
	D. nigrosaltans	0.0288248	0.121951
		0.0155211	0.257206	0.0288248
	D. pseudosaltans	0	0.263858	0.0288248	0.0155211
	D. saltans	0.0332594	0.392461	0.0820399	0.0155211	0.0332594
	D. septentriosaltans	0.0465632	0.206208	0.0288248	0.0155211	0.0465632	0.0399113
	D. dacunhai	0.215078	0.157428	0.159645	0.2949	0.215078	0.392461	0.286031
	D. milleri	0.317073	0.115299	0.215078	0.390244	0.317073	0.521064	0.361419	0.0199557
	D. sturtevanti	0.0620843	0.445676	0.126386	0.0820399	0.0620843	0.0554324	0.0953437	0.2949	0.436807
	D. lehrmanae	0.190687	0.773836	0.343681	0.2949	0.190687	0.259424	0.405765	0.405765	0.596452	0.181818
	D. emarginata	0.747228	1.82262	1.05765	0.873614	0.747228	0.716186	1.03548	1.21729	1.54767	0.556541	0.254989
	D. neoelliptica	0.414634	1.26829	0.631929	0.461197	0.414634	0.325942	0.538803	0.898004	1.17073	0.215078	0.232816	0.146341
	D. neosaltans	0.911308	2.13525	1.23947	0.933481	0.911308	0.718404	1.07761	1.76275	2.13082	0.694013	0.605322	0.223947	0.179601
	D. neocordata	0.148559	0.689579	0.259424	0.161863	0.148559	0.0931264	0.186253	0.498891	0.685144	0.0288248	0.206208	0.419069	0.0997783	0.465632
	D. parasaltans	0.0221729	0.303769	0.0465632	0.00221729	0.0221729	0.00665188	0.0199557	0.339246	0.445676	0.075388	0.292683	0.831486	0.419069	0.858093	0.13969
	D. willistoni	0.40133	1.07539	0.592018	0.547672	0.40133	0.487805	0.660754	0.529933	0.751663	0.299335	0.059867	0.175166	0.237251	0.64745	0.297118	0.543237
